# Supplementary material for: Sex differences associated with adverse drug reactions resulting in hospital admissions
Source: Biol Sex Differ. 2021 May 3;12:34. doi: 10.1186/s13293-021-00377-0 (PMC8091530; doi:10.1186/s13293-021-00377-0)
Supplement: Supplementary file 2 — Additional file 2. [file 13293_2021_377_MOESM2_ESM.xlsx]

## Sheet: Blad1
ICD10	ICD 10 discription	ICD9	ICD 9 discription	EY	ATC code	ATC code	ATC code	ATC code	ATC code	ATC code	ATC code	ATC code			Overall drug group
Y40	Systemic antibiotics	E930	Antibiotics												Unspecified drug group
Y400	Penicillins	E9300	Penicillins	EY000	J01C										Unknown ATC-code/drug group
Y401	Cefalosporins and other beta-lactam antibiotics	E9305	Cephalosporin group	EY001	J01D
Y402	Chloramphenicol group	E9302	Chloramphenicol group	EY002	J01B
Y403	Macrolides	E9303	Erythromycin and other macrolides	EY003	J01F
Y404	Tetracyclines	E9304	Tetracycline group	EY004	J01A
Y405	Aminoglycosides	E9306	Antimycobacterial antibiotics	EY005	J01G
Y406	Rifamycins	E9306	Antimycobacterial antibiotics	EY005	J04AB	J04AM
Y407	Antifungal antibiotics, systemically used	E9301	Antifungal antibiotics	EY006	J02AA	D01BA
Y408	Other systemic antibiotics	E9308	Other specified antibiotics	EY007	J01EA	J01EE	J01M	J01R
Y409	Systemic antibiotic, unspecified	E9309	Unspecified antibiotic	EY008
Y41	Other systemic anti-infectives and antiparasitics	E931	Other anti-infectives
Y410	Sulfonamides	E9310	Sulfonamides	EY010	J01E
Y411	Antimycobacterial drugs	E9318	Other antimycobacterial drugs	EY011	J04
Y412	Antimalarials and drugs acting on other blood protozoa	E9314	Antimalarials and drugs acting on other blood protozoa	EY012	P01B
Y412	Antimalarials and drugs acting on other blood protozoa	E9313	Quinoline and hydroxyquinoline derivatives	EY012	P01B
Y413	Other antiprotozoal drugs	E9315	Other antiprotozoal drugs	EY013	P01C
Y414	Anthelminthics	E9316	Anthelmintics	EY014	P02	R02AA
Y415	Antiviral drugs	E9317	Antiviral drugs	EY015	J05	L03AB	J02AX
Y418	Other specified systemic anti-infectives and antiparasitics	E9311	Arsenical anti-infectives	EY016	P01A	J02AC	J01X
Y418	Other specified systemic anti-infectives and antiparasitics	E9312	Heavy metal anti-infectives	EY016
Y419	Systemic anti-infective and antiparasitic, unspecified	E9319	Other and unspecified anti-infectives	EY017
Y42	Hormones and their synthetic substitutes and antagonists, not elsewhere classified	E932	Hormones and synthetic substitutes
Y420	Glucocorticoids and synthetic analogues	E9320	Adrenal cortical steroids	EY020	H02AB	H02B
Y421	Thyroid hormones and substitutes	E9327	Thyroid and thyroid derivatives	EY021	H03A
Y422	Antithyroid drugs	E9328	Antithyroid agents	EY022	H03B
Y423	Insulin and oral hypoglycaemic [antidiabetic] drugs	E9323	Insulins and antidiabetic agents	EY023	A10	H04
Y424	Oral contraceptives	E9322	Ovarian hormones and synthetic substitutes	EY024	G03A	J04AM
Y425	Other estrogens and progestogens	E9322	Ovarian hormones and synthetic substitutes	EY024	G03D	G03C	G03F	L02AA	L02AB
Y426	Antigonadotrophins, antiestrogens, antiandrogens, not elsewhere classified	E9322	Ovarian hormones and synthetic substitutes	EY024	G03X	G03H	L02BA	L02BB
Y427	Androgens and anabolic congeners	E9321	Androgens and anabolic congeners	EY025	G03B	G03E	A14
Y428	Other and unspecified hormones and their synthetic substitutes	E9329	Other and unspecified hormones and synthetic substitutes	EY026	L02AE	G03G
Y428	Other and unspecified hormones and their synthetic substitutes	E9324	Anterior pituitary hormones	EY026	H01A
Y428	Other and unspecified hormones and their synthetic substitutes	E9325	Posterior pituitary hormones	EY026	H01B
Y429	Other and unspecified hormone antagonists	E9329	Other and unspecified hormones and synthetic substitutes	EY026	H01C	H02C	L02AX
Y43	Primarily systemic agents	E933	Primarily systemic agents
Y430	Antiallergic and antiemetic drugs	E9330	Antiallergic and antiemetic drugs	EY030	R06	A04	N07C
Y431	Antineoplastic antimetabolites	E9331	Antineoplastic and immunosuppressive drugs	EY031	L01B
Y432	Antineoplastic natural products	E9331	Antineoplastic and immunosuppressive drugs	EY031	L01C
Y433	Other antineoplastic drugs	E9331	Antineoplastic and immunosuppressive drugs	EY031	L01X	L02BG	L02BX
Y433	Other antineoplastic drugs	E9307	Antineoplastic antibiotics	EY031	L01D
Y434	Immunosuppressive agents	E9331	Antineoplastic and immunosuppressive drugs	EY031	L04
Y435	Acidifying and alkalizing agents	E9332	Acidifying agents	EY032	G04BA
Y435	Acidifying and alkalizing agents	E9333	Alkalizing agents	EY032	L01A
Y436	Enzymes, not elsewhere classified	E9334	Enzymes, not elsewhere classified,	EY033	M09
Y438	Other primarily systemic agents, not elsewhere classified	E9338	Other systemic agents, not elsewhere classified	EY034	V03AC01	V03AB03	V03AB09
Y439	Primarily systemic agent, unspecified	E9339	Unspecified systemic agent	EY035
Y44	Agents primarily affecting blood constituents	E934	Agents primarily affecting blood constituents
Y440	Iron preparations and other anti-hypochromic-anaemia preparations	E9340	Iron and its compounds	EY040	B03A
Y440	Iron preparations and other anti-hypochromic-anaemia preparations	E9341	Liver preparations and other antianemic agents	EY040	B03X
Y441	Vitamin B 12 , folic acid and other anti-megaloblastic-anaemia preparations	E9341	Liver preparations and other antianemic agents	EY040	B03B	V03AF
Y442	Anticoagulants	E9342	Anticoagulants	EY041	B01
Y443	Anticoagulant antagonists, vitamin K and other coagulants	E9345	Anticoagulant antagonists and other coagulants	EY042	B02	V03AB14	V03AM
Y443	Anticoagulant antagonists, vitamin K and other coagulants	E9343	Vitamin k [phytonadione]	EY042	B02BA
Y444	Antithrombotic drugs [platelet-aggregation inhibitors]	E9344	Fibrinolysis-affecting drugs	EY043	B01AC
Y445	Thrombolytic drugs	E9344	Fibrinolysis-affecting drugs	EY043	B01AD
Y446	Natural blood and blood products	E9347	Natural blood and blood products	EY044	B05
Y447	Plasma substitutes	E9348	Other agents affecting blood constituents	EY045	B05
Y449	Other and unspecified agents affecting blood constituents	E9349	Unspecified agent affecting blood constituents	EY046	B06
Y45	Analgesics, antipyretics and anti-inflammatory drugs	E935	Analgesics antipyretics and antirheumatics
Y450	Opioids and related analgesics	E9352	Other opiates and related narcotics	EY050	N02A
Y450	Opioids and related analgesics	E9350	Heroin	EY050
Y450	Opioids and related analgesics	E9351	Methadon	EY050	N07BC
Y451	Salicylates	E9353	Salicylates	EY051	N02BA
Y452	Propionic acid derivatives	E9356	Antirheumatics [antiphlogistics]	EY052	M01AE
Y453	Other nonsteroidal anti-inflammatory drugs [NSAID]	E9356	Antirheumatics [antiphlogistics]	EY052	M01A
Y454	Antirheumatics	E9356	Antirheumatics [antiphlogistics]	EY052	M01B	M01C
Y455	4-Aminophenol derivatives	E9354	Aromatic analgesics, not elsewhere classified	EY053	N02BE
Y458	Other analgesics and antipyretics	E9358	Other specified analgesics and antipyretics	EY054	N02BG	N02C	M02
Y458	Other analgesics and antipyretics	E9355	Pyrazole derivatives	EY054	N02BB
Y458	Other analgesics and antipyretics	E9357	Other non-narcotic analgesics	EY054	N02BG	N02CC
Y459	Analgesic, antipyretic and anti-inflammatory drug, unspecified	E9359	Unspecified analgesic and antipyretic	EY055	G04BX06
Y46	Antiepileptics and antiparkinsonism drugs	E936	Anticonvulsants and anti-parkinsonism drugs
Y460	Succinimides	E9362	Succinimides	EY060	N03AD
Y461	Oxazolidinediones	E9360	Oxazolidine derivatives	EY061	N03AC
Y462	Hydantoin derivatives	E9361	Hydantoin derivatives	EY062	N03AB
Y463	Deoxybarbiturates	E9363	Other and unspecified anticonvulsants	EY063	N03AA
Y464	Iminostilbenes	E9363	Other and unspecified anticonvulsants	EY063	N03AF
Y465	Valproic acid	E9363	Other and unspecified anticonvulsants	EY063	N03AG
Y466	Other and unspecified antiepileptics	E9363	Other and unspecified anticonvulsants	EY063	N03AX	N03AE
Y467	Antiparkinsonism drugs	E9364	Anti-parkinsonism drugs	EY064	N04
Y468	Antispasticity drugs	E9380	Central nervous system muscle-tone depressants	EY065	M03B	M03C
Y47	Sedatives, hypnotics and antianxiety drugs	E937	Sedatives and hypnotics
Y470	Barbiturates, not elsewhere classified	E9370	Barbiturates	EY070	N05CA	N03AA	N05CB
Y471	Benzodiazepines	E9394	Benzodiazepine-based tranquilizers	EY071	N05CD	N05CF
Y472	Cloral derivatives	E9371	Chloral hydrate group	EY072	N05CC
Y473	Paraldehyde	E9372	Paraldehyde	EY073	N05CC05
Y474	Bromine compounds	E9373	Bromine compounds	EY074	N05CM
Y475	Mixed sedatives and hypnotics, not elsewhere classified	E9376	Mixed sedatives, not elsewhere classified	EY075	N05CX
Y478	Other sedatives, hypnotics and antianxiety drugs	E9378	Other sedatives and hypnotics	EY076	N05CM	N05B
Y478	Other sedatives, hypnotics and antianxiety drugs	E9374	Methaqualone compounds	EY076	N05CM
Y478	Other sedatives, hypnotics and antianxiety drugs	E9375	Glutethimide group	EY076	N05CE
Y479	Sedative, hypnotic and antianxiety drug, unspecified	E9379	Unspecified sedatives and hypnotics	EY077	N05CH
Y48	Anaesthetics and therapeutic gases	E938	Other central nervous system depressants and anesthetics
Y480	Inhaled anaesthetics	E9382	Other gaseous anesthetics	EY080	N01A
Y480	Inhaled anaesthetics	E9381	Halothane	EY080	N01A
Y481	Parenteral anaesthetics	E9383	Intravenous anesthetics	EY081	N01A
Y482	Other and unspecified general anaesthetics	E9384	Other and unspecified general anesthetics	EY082	N01B
Y483	Local anaesthetics	E9389	Other and unspecified local anesthetics	EY083	N01B
Y483	Local anaesthetics	E9385	Surface and infiltration anesthetics	EY083	N01B
Y483	Local anaesthetics	E9386	Peripheral nerve- and plexus-blocking anesthetics	EY083	N01B
Y483	Local anaesthetics	E9387	Spinal anesthetics	EY083	N01B
Y484	Anaesthetic, unspecified	E9384	Other and unspecified general anesthetics	EY082
Y485	Therapeutic gases	E9382	Other gaseous anesthetics	EY080	V03AN
Y49	Psychotropic drugs, not elsewhere classified	E939	Psychotropic agents
Y490	Tricyclic and tetracyclic antidepressants	E9390	Antidepressants	EY090	N06AA
Y491	Monoamine-oxidase-inhibitor antidepressants	E9390	Antidepressants	EY090	N06AF	N06AG
Y492	Other and unspecified antidepressants	E9390	Antidepressants	EY090	N06AB	N06AX
Y493	Phenothiazine antipsychotics and neuroleptics	E9391	Phenothiazine-based tranquilizers	EY091	N05AA	N05AB	N05AC
Y494	Butyrophenone and thioxanthene neuroleptics	E9392	Butyrophenone-based tranquilizers	EY092	N05AD	N05AF
Y495	Other antipsychotics and neuroleptics	E9393	Other antipsychotics, neuroleptics, and major tranquilizers	EY093	N05AE	N05AG	N05AH	N05AL	N05AN	N05AX	N07X
Y495	Other antipsychotics and neuroleptics	E9395	Other tranquilizers	EY093	N05BB	N05BC
Y496	Psychodysleptics [hallucinogens]	E9396	Psychodysleptics [hallucinogens]	EY094
Y497	Psychostimulants with abuse potential	E9397	Psychostimulants	EY095	N06B
Y498	Other psychotropic drugs, not elsewhere classified	E9398	Other psychotropic agents	EY096	N06C
Y499	Psychotropic drug, unspecified	E9399	Unspecified psychotropic agent	EY097
Y50	Central nervous system stimulants, not elsewhere classified	E940	Central nervous system stimulants
Y500	Analeptics	E9400	Analeptics	EY100	R07AB	N06BA05
Y501	Opioid receptor antagonists	E9401	Opiate antagonists	EY101	A06AH	N07BB04
Y502	Methylxanthines, not elsewhere classified	E9408	Other specified central nervous system stimulants	EY102	N06BC
Y508	Other central nervous system stimulants	E9408	Other specified central nervous system stimulants	EY102	N06BX04	N01BC01
Y509	Central nervous system stimulant, unspecified	E9409	Unspecified central nervous system stimulant	EY103
Y51	Drugs primarily affecting the autonomic nervous system	E941	Drugs primarily affecting the autonomic nervous system
Y510	Anticholinesterase agents	E9410	Parasympathomimetics [cholinergics]	EY110	N07AA	N06DA
Y511	Other parasympathomimetics [cholinergics]	E9410	Parasympathomimetics [cholinergics]	EY110	N07AB	N07AX	N06DX
Y512	Ganglionic blocking drugs, not elsewhere classified	E9423	Ganglion-blocking agents	EY111	C02B
Y513	Other parasympatholytics [anticholinergics and antimuscarinics] and spasmolytics, not elsewhere classified	E9411	Parasympatholytics [anticholinergics and antimuscarinics] and spasmolytics	EY112	G04BD
Y514	Predominantly alpha-adrenoreceptor agonists, not elsewhere classified	E9412	Sympathomimetics [adrenergics]	EY113	C01CA0	C01CA1	C01CA51	C01C30
Y514	Predominantly alpha-adrenoreceptor agonists, not elsewhere classified	E9428	Capillary-active drugs	EY113	C01CA0	C01CA1	C01CA51	C01C30
Y515	Predominantly beta-adrenoreceptor agonists, not elsewhere classified	E9412	Sympathomimetics [adrenergics]	EY113	C01CA2	G02CA01
Y516	Alpha-adrenoreceptor antagonists, not elsewhere classified	E9412	Sympathomimetics [adrenergics]	EY113	C02CA0
Y517	Beta-adrenoreceptor antagonists, not elsewhere classified	E9420	Cardiac rhythm regulators	EY121	C07AA	C07AB	C07B	C07C	C07D	C07E	C07F
Y518	Centrally acting and adrenergic-neuron-blocking agents, not elsewhere classified	E9413	Sympatholytics [antiadrenergics]	EY114	C07AG
Y519	Other and unspecified drugs primarily affecting the autonomic nervous system	E9419	Unspecified drug primarily affecting the autonomic nervous system	EY115
Y52	Agents primarily affecting the cardiovascular system	E942	Agents primarily affecting the cardiovascular system
Y520	Cardiac-stimulant glycosides and drugs of similar action	E9421	Cardiotonic glycosides and drugs of similar action	EY120	C01A
Y521	Calcium-channel blockers	E9420	Cardiac rhythm regulators	EY121	C08
Y522	Other antidysrhythmic drugs, not elsewhere classified	E9420	Cardiac rhythm regulators	EY121	C01B
Y523	Coronary vasodilators, not elsewhere classified	E9424	Coronary vasodilators	EY122	C01D
Y524	Angiotensin-converting-enzyme inhibitors	E9426	Other antihypertensive agents	EY123	C09A	C09B
Y525	Other antihypertensive drugs, not elsewhere classified	E9426	Other antihypertensive agents	EY123	C02	C09
Y526	Antihyperlipidaemic and antiarteriosclerotic drugs	E9422	Antilipemic and antiarteriosclerotic drugs	EY124	C10
Y527	Peripheral vasodilators	E9425	Other vasodilators	EY125	C04	C01EA
Y528	Antivaricose drugs, including sclerosing agents	E9427	Antivaricose drugs, including sclerosing agents	EY126	C05B
Y529	Other and unspecified agents primarily affecting the cardiovascular system	E9429	Other and unspecified agents primarily affecting the cardiovascular system	EY127	C05C	C01CE	C05A	C01EB	C01EX	C01CX
Y53	Agents primarily affecting the gastrointestinal system	E943	Agents primarily affecting gastrointestinal system
Y530	Histamine H 2 -receptor antagonists	E9430	Antacids and antigastric secretion drugs	EY130	A02BA
Y531	Other antacids and anti-gastric-secretion drugs	E9430	Antacids and antigastric secretion drugs	EY130	A02
Y532	Stimulant laxatives	E9431	Irritant cathartics	EY131	A06AB
Y533	Saline and osmotic laxatives	E9432	Emollient cathartics	EY132	A06AD	A06AA
Y534	Other laxatives	E9433	Other cathartics, including intestinal atonia drugs	EY133	A06AC	A06AG	A06AX
Y535	Digestants	E9434	Digestants	EY134	A09
Y536	Antidiarrhoeal drugs	E9435	Antidiarrheal drugs	EY135	A07
Y537	Emetics	E9436	Emetics	EY136	A04
Y538	Other agents primarily affecting the gastrointestinal system	E9438	Other specified agents primarily affecting the gastro-intestinal system	EY137	A03	A16	A15	A13
Y539	Agent primarily affecting the gastrointestinal system, unspecified	E9439	Unspecified agent primarily affecting the gastrointestinal system	EY138
Y54	Agents primarily affecting water-balance and mineral and uric acid metabolism	E944	Water mineral and uric acid metabolism drugs
Y540	Mineralocorticoids	E9320	Adrenal cortical steroids	EY020	H02AA
Y541	Mineralocorticoid antagonists [aldosterone antagonists]	E9444	Other diuretics	EY141	C03DA
Y542	Carbonic-anhydrase inhibitors	E9442	Carbonic acid anhydrase inhibitors	EY142	S01EC
Y543	Benzothiadiazine derivatives	E9443	Saluretics	EY143	C03A	C03EA
Y544	Loop [high-ceiling] diuretics	E9444	Other diuretics	EY141	C03C	C03EB
Y545	Other diuretics	E9441	Purine derivative diuretics	EY141	C03BD
Y545	Other diuretics	E9444	Other diuretics	EY141	C03B	C03D	C03X
Y545	Other diuretics	E9440	Mercurial diuretics	EY141	C03BC
Y546	Electrolytic, caloric and water-balance agents	E9445	Electrolytic, caloric, and water-balance agents	EY144	V03AE	V03AG	V03AH
Y547	Agents affecting calcification	E9326	Parathyroid and parathyroid derivatives	EY145	H05A	A11CC	H05B
Y547	Agents affecting calcification	E9336	Oral bisphosphonates	EY145	M05BA	M05BB	M05BC	M05BX
Y547	Agents affecting calcification	E9337	Intravenous bisphosphonates	EY145	M05BA	M05BB
Y548	Agents affecting uric acid metabolism	E9447	Uric acid metabolism drugs	EY146	M04
Y549	Mineral salts, not elsewhere classified	E9446	Other mineral salts, not elsewhere classified	EY147	A12
Y55	Agents primarily acting on smooth and skeletal muscles and the respiratory system	E945	Agents primarily acting on the smooth and skeletal muscles and respiratory system
Y550	Oxytocic drugs	E9450	Oxytocic agents	EY150	H01BB	G02A
Y551	Skeletal muscle relaxants [neuromuscular blocking agents]	E9452	Skeletal muscle relaxants	EY151	M03A
Y552	Other and unspecified agents primarily acting on muscles	E9453	Other and unspecified drugs acting on muscles	EY152	R03AB03
Y552	Other and unspecified agents primarily acting on muscles	E9451	Smooth muscle relaxants	EY152	R03AB03
Y553	Antitussives	E9454	Antitussives	EY153	R05D	R05F
Y554	Expectorants	E9455	Expectorants	EY154	R05C	R05F
Y555	Anti-common-cold drugs	E9456	Anti-common cold drugs	EY155	R05X
Y556	Antiasthmatics, not elsewhere classified	E9457	Antiasthmatics	EY156	R03
Y557	Other and unspecified agents primarily acting on the respiratory system	E9458	Other and unspecified respiratory drugs	EY157	V03AN03	R07AA	R07AX
Y56	Topical agents primarily affecting skin and mucous membrane and ophthalmological, otorhinolaryngological and dental drugs	E946	Agents primarily affecting skin and mucous membrane ophthalmological otorhinolaryngological and dental drugs
Y560	Local antifungal, anti-infective and anti-inflammatory drugs, not elsewhere classified	E9460	Local anti-infectives and anti-inflammatory drugs	EY160	D01	D06	D07	D08	D09	J02AB	G01	P03
Y561	Antipruritics	E9461	Antipruritics	EY161	D04
Y562	Local astringents and local detergents	E9462	Local astringents and local detergents	EY162	D10
Y563	Emollients, demulcents and protectants	E9463	Emollients, demulcents, and protectants	EY163	D02
Y564	Keratolytics, keratoplastics and other hair treatment drugs and preparations	E9464	Keratolytics, keratoplastics, other hair treatment drugs and preparations	EY164	D11AC	D05A
Y565	Ophthalmological drugs and preparations	E9465	Eye anti-infectives and other eye drugs	EY165	S01	S03
Y566	Otorhinolaryngological drugs and preparations	E9466	Anti-infectives and other drugs and preparations for ear, nose, and throat	EY166	S02	S03	R01	R02
Y567	Dental drugs, topically applied	E9467	Dental drugs topically applied	EY167	A01
Y568	Other topical agents	E9468	Other agents primarily affecting skin and mucous membrane	EY168	D03	D05	D11
Y569	Topical agent, unspecified	E9469	Unspecified agent primarily affecting skin and mucous membrane	EY169
Y57	Other and unspecified drugs and medicaments	E947	Other and unspecified drugs and medicinal substances
Y570	Appetite depressants [anorectics]	E9470	Dietetics	EY170	A08
Y571	Lipotropic drugs	E9471	Lipotropic drugs	EY171	A05B	A05C
Y572	Antidotes and chelating agents, not elsewhere classified	E9472	Antidotes and chelating agents, not elsewhere classified	EY172	V03AB	V03AC
Y573	Alcohol deterrents	E9473	Alcohol deterrents	EY173	N07BB
Y574	Pharmaceutical excipients	E9474	Pharmaceutical excipients	EY174
Y575	X-ray contrast media	E9478	Other drugs and medicinal substances	EY175	V08
Y576	Other diagnostic agents	E9478	Other drugs and medicinal substances	EY175	V04	V09	H03C	V10
Y577	Vitamins, not elsewhere classified	E9335	Vitamins, not elsewhere classified	EY176	A11
Y578	Other drugs and medicaments	E9478	Other drugs and medicinal substances	EY175	A05	L03AX	L03AA	L03AC
Y579	Drug or medicament, unspecified	E9479	Unspecified drug or medicinal substance	EY177
Y58	Bacterial vaccines	E948	Bacterial vaccines
Y580	BCG vaccine	E9480	Bcg vaccine	EY180	L03AX03
Y581	Typhoid and paratyphoid vaccine	E9481	Typhoid and paratyphoid vaccines	EY181	J07AP
Y582	Cholera vaccine	E9482	Cholera vaccine	EY182	J07AE
Y583	Plague vaccine	E9483	Plague vaccine	EY183	J07AK
Y584	Tetanus vaccine	E9484	Tetanus vaccine	EY184	J07AM
Y585	Diphtheria vaccine	E9485	Diphtheria vaccine	EY185	J07AF
Y586	Pertussis vaccine, including combinations with a pertussis component	E9486	Pertussis vaccine, including combinations with a pertussis component	EY186	J07AJ
Y588	Mixed bacterial vaccines, except combinations with a pertussis component	E9489	Mixed bacterial vaccines, except combinations with a pertussis component	EY187
Y589	Other and unspecified bacterial vaccines	E9488	Other and unspecified bacterial vaccines	EY188	J07AM51	J07AC	J07AD	J07AG	J07AH	J07AL	J07AX	J07AN
Y59	Other and unspecified vaccines and biological substances	E949	Other vaccines and biological substances
Y590	Viral vaccines	E9496	Other and unspecified viral and rickettsial vaccines	EY190	J07B
Y590	Viral vaccines	E9490	Smallpox vaccine	EY190	J07BX01
Y590	Viral vaccines	E9491	Rabies vaccine	EY190	J07BG
Y590	Viral vaccines	E9493	Yellow fever vaccine	EY190	J07BL
Y590	Viral vaccines	E9494	Measles vaccine	EY190	J07BD
Y590	Viral vaccines	E9495	Poliomyelitis vaccine	EY190	J07BF
Y591	Rickettsial vaccines	E9496	Other and unspecified viral and rickettsial vaccines	EY190
Y591	Rickettsial vaccines	E9492	Typhus vaccine	EY190	J07AR
Y592	Protozoal vaccines	E9499	Other and unspecified vaccines and biological substances	EY191
Y593	Immunoglobulin	E9346	Gamma globulin	EY192	J06
Y598	Other specified vaccines and biological substances	E9499	Other and unspecified vaccines and biological substances	EY191	J07X
Y598	Other specified vaccines and biological substances	E9497	Mixed viral-rickettsial and bacterial vaccines, except combinations with a pertussis component,	EY191	J07C
Y599	Vaccine or biological substance, unspecified	E9499	Other and unspecified vaccines and biological substances	EY191
